# Supplementary material for: Clinical features and treatment response to differentiate idiopathic peritonitis from non-strangulating intestinal infarction of the pelvic flexure associated with Strongylus vulgaris infection in the horse
Source: BMC Vet Res. 2022 Apr 23;18:149. doi: 10.1186/s12917-022-03248-x (PMC9034621; doi:10.1186/s12917-022-03248-x)
Supplement: Supplementary file 1 — Additional file 1. Data set all horses. [file 12917_2022_3248_MOESM1_ESM.csv]

Clinic	Type	ID	Breed	Breed code	Sex	Age	Age group	Month	Deworming hx	Diarrhea	Duration	Fever home	Fever home code	Fever arrival	Temp (D1)	Temp d2	Temp d 3	Temp d4	D5	D6	D7	D8	D9	D10	D11	D12	D13	D14	D15	D16	D17	D18	complication	Number feverdays	Days at clinic	colic home	colic arrival (D1)	D2	D3	D4	D5	D6	D7	D8	D9	D10	D11	D12	D13
1	idiopatisk	1	swb	2	2	7	2	1	0	0	1	38.8	1	0	38.1	37.6	37.9	37.9	37.7	37.5	37.8	38.1	37.7	37.6	37.7	37.5	37.3	37.5						0	14	1	1	0	0	1	0	0	0	1	1	0	0	0	0
1	idiopatisk	2	connemara	3	2	11	3	2	1	0	1	38.7	1	1	38.5	38.5	37.5	37.7	37.7															1	5	1	1	0	1	0	0
1	idiopatisk	3	ardenner	1	3	3	1	3	0	0	0	41.1	1	1	39	39.3	38.5	38.3	38.2	37.9	37.8	38.1	38.1	38	38	38	37.8							2	13	2	1	1	2	1	0	0	0	0	0	0	0	0	0
1	idiopatisk	4	islandshäst	4	1	4	1	4	1	0	1	unspecified fever	1	1	38.8	39	38.6	38.3	38.2	37.8	37.6													2	7	1	2	0	0	0	0	0	0	0	0
1	idiopatisk	5	halvblod	2	1	12	3	4	0	0	1	missing	2	1	38.5	37.4	37.2	37.3	37.5	37.3														0	6	2	3	0	0	0	0	0
1	idiopatisk	6	new forest	3	2	14	3	7	0	1	0	missing	2	0	37.2	37.4	38	37.8	37.7	37.7	37.4													0	7	2	1	1	0	1	0	0	0
1	idiopatisk	7	gotlandsruss	3	1	3	1	7	0	1	1	39	1	0	37.8	38	37.7	37.7	37.8	37.7	37.3	37.4												0	8	1	0	0	0	0	0	0	0	0
1	idiopatisk	8	holländskt halvblod	2	2	16	3	1	2	0	1	39.4	1	1	39.5	38.4	38.5	37.2	37.7	37	37.4	37.3	37.4	37.4	37.6	37.4	37.6	37.4	37.4	37.7	37.4	37.3		1	18	1	0	0	0	1	1	1	0	0	0	0	0	0	0
1	idiopatisk	9	swb	2	2	9	2	1	0	0	1	39.8	1	1	38.8	37.1	37.3	37.7	37.4	37.6														0	6	1	1	0	1	0	0	0
1	idiopatisk	10	islandshäst	4	1	6	2	3	1	0	1	missing	2	0	38	37.9	37.4	37.9	37.7															0	5	1	1	0	0	0
1	idiopatisk	11	eng fullblod	5	1	18	4	1	0	0	1	39.4	1	1	38.8	37.5	37.8	37.9	37.7	37.4	37.4	37.4	37.5	37.6	37.8	37.5	37.1	37.3						0	14	2	1	0	0	1	1	0	0	0	0	0	0	0	0
1	idiopatisk	12	varmblodig travare	7	2	18	4	7	3	0	1	39.5	1	0	37.4	38.1	37.8	37.5	37.4	37.6	37.9	37.7	37.4											0	9	1	1	1	0	0	1	0	0	0	0
1	idiopatisk	14	islandshäst	4	2	30	5	5	3	0	1	38.9	1	0	37.7	37.7	37.4	37.7	37.9															0	5	2	1	0	0	1	0
1	idiopatisk	15	varmblodig travare	7	1	4	1	7	2	0	1	missing	2	1	38.5	38	38	37.6	37.6	37.4	38.1	38	37.6	37.7										0	10	2	1	0	0	0	0	0	0	0	0
1	idiopatisk	16	halvblod	2	2	7	2	9	1	0	1	39.3	1	0	38	37.6	37.3	37.7	37.7		37.5	37.4	37	37.4										0	5	1	1	0	0	0	0	0	0	0	0	0
1	idiopatisk	17	islandshäst	4	2	15	3	7	0	1	1	unspecified fever	1	1	38.6	37.8	37.8	37.7	37.4	37.4	37.7													0	7	2	1	1	0	0	0	0
1	idiopatisk	18	halvblod	2	1	13	3	8	0	0	1	unspecified fever	1	1	38.6	37	37.2	37.3		37.7	37.4	37.4	37.5	37.1	37.3									0	11	1	1	0	0	0	0	0	0	0	0	0	0
1	idiopatisk	19	svensk ridponny	3	1	22	5	9	0	0	1	38.8	1	1	39	38.3	38.1	37.4	37.6	37.8	37.2	37		37.6	37.3	37.6	37.6	37.6	37.5					0	15	2	1	1	0	0	0	0	0	0		0	0	0	0
1	idiopatisk	20	korsning	2	1	12	3	9	0	0	1	missing	2	0	38.2	38	37.7	37.5	37.6	37.5	37.5	37.4												0	8	2	1	0	0	0	0	0	0	0
1	idiopatisk	22	swb	2	2	4	1	11	1	0	1	38.6	1	0	38.4	38.4	37.6	37.4	37.4	37.6	37	37.2	37.2	37.7		37.2	37.3							0	13	2	1	1	3	1	3	0	0	0	0	0	0	0
1	idiopatisk	24	holländskt halvblod	2	1	14	3	2	3	0	1	missing	2	0	37.4	37.4	37.6	37.5	37.6	37.2	37.2													0	7	2	0	1	0	0	0	0	0	0
1	idiopatisk	25	connemara	3	2	11	3	2	0	0	0	40.3	1	1	38.9	37.9	38.6	37.4	37.2	37.3	37.8	37.5	37.7	37.6	37.6	37.4	37.7							1	13	2	1	1	0	0	0	0	0	0	0	0	0	0
1	idiopatisk	26	hannoveraner	2	2	10	2	10	0	0	0	39.8	1	0	37.7	38.2	37.5	37.4	37.4	37.2	37.7	37.9												0	8	2	1	0	0	0	0	0	0	0
1	idiopatisk	27	svensk ridponny	3	2	13	3	2	0	0	1	39	1	1	39.2	37.3	37.3	36.9	37.2	37.6	37.3	37.7	37.5	37.3	37.4									0	11	2	0	0	0	0	0	0	0	0	0	0	0
1	idiopatisk	28	korsningsponny	3	2	19	4	11	3	0	1	39.8	1	0	38	37.1	37.4	37.1	37	37.4	37.3	36.7	37.2	37.2	36.9									0	11	2	0	0	0	0	1	0	0	0	0	0	0
1	idiopatisk	29	lusitano	2	2	9	2	8	0	1	1	missing	2	0	37.3	38.2	37.2	37.5	37.3	37.7	37.4	36.9	37.4	37.4										0	10	2	1	1	0	0	0	0	0	0	0	0
1	idiopatisk	30	korsninsponny	3	2	27	5	9	3	0	1	39.2	1	0	37.4	36.5	37.2	37	37.2	37.1	36.9													0	7	2	1	0	0	0	0	0	0
1	idiopatisk	31	tysk ridponny	3	1	14	3	10	0	0	1	no fever	0	0	38.2	37.5	37.3	37.5			37.2	37.2	37.3											0	9	2	1	0	0	0	0	0	0	0	0
1	idiopatisk	32	swb	2	2	20	4	10	1	0	1	38.8	1	0	37.3	37.7	37.5	37.3	36.9	37.3	37.1	37.9	38.5	37.4	37.5	37.5	37.7							1	13	2	1	2	1	2	3	0	0	0	0	0	0	0	0
1	idiopatisk	33	swb	2	1	12	3	7	3	0	1	38.8	1	0	38.1	37.4	37.7	37.8	37.5	37.6	37.5	37.6	37.7											0	9	2	1	0	0	0	0	0	0	0	0
1	idiopatisk	35	varmblodig travare	7	3	9	2	1	3	0	1	39	1	1	38.6	37.7	37.6	37.6	37.4	37.3	37.4													0	7	2	1	0	0	0	0	0	0	0	0
1	idiopatisk	36	islandshäst	4	2	17	4	11	1	0	1	40.9	1	0	38	37.2	37.7	37.4	37.6	37.5														0	6	2	1	0	0	0	0	0
1	idiopatisk	37	swb	2	1	12	3	12	1	0	1	no fever	0	2		37.4	37.8	37.4	37.8	37.3	37.4	37.3	37.5	37.5	37.3	37.2	37.5	37.1	37.7					0	15	1	1	0	0	0	1	0	0	1	0	0	0	0	0
1	idiopatisk	38	SWB	2	1	10	2	10	3	0	1	39.6	1	1	38.8	38.3	38.1	37.5	37.5	37.6	37.4													0	7	1	1	1	1	0	1	0			0
1	idiopatisk	39	fullblod	5	1	7	2	12	1	0	0	no fever	0	1	38.5	37.5																		0	2	1	1	0
1	idiopatisk	40	shetland	3	2	17	4	12	0	0	1	unspecified fever	1	1	39.3	39	37.7	37.2	37.3		38,4			37,6 (d 10)										1	5	1	1	0	0	1	0
1	idiopatisk	42	hbl	2	1	19	4	2	3	0	0	39.1	1	0	37.5	37.7	37.6	37.3	37.6	37.6	37.2	37.4	37.6	37.6	37.4	37.3	37.5							0	13	1	0	0	0	1	0	0	0	0	0	0	0	0	0
1	idiopatisk	43	isl hst	4	3	2	1	2	1	1	1	38.8	1	0	38.4	36.3	37.4	37.6	38	38.1														0	6	1	0	0	0	1	0	0
1	idiopatisk	44	SWB	2	2	13	3	2	3	0	1	38.8	1	0	38.1	37.8	37.2	37.3	37.1	37	37.2	37	37.2	36.9	37.4	37.3	37.2							0	13	1	1	1	1	0	0	0	0	0	0	0	0	0	0
1	idiopatisk	45	holl hbl	2	2	16	4	3	0	0	1	38.3	0	0	38.1	37	37.6	37.2	37.3	37.6	37.4	37.2	37.1	37.4										0	7	2	1	0	0	0	0	0	0	0	0	0
1	idiopatisk	46	Ir sporth	2	2	9	2	4	0	0	1	>40	1	1	39	37.8	37.9	37.7	37.3	37.4	37.7													0	7	0	0	0	0	0	0	0	2		0	0	0	0	0
1	idiopatisk	47	korsn	2	1	16	4	4	0	0	0	38.7	1	0	37.4	37.3	feberfri	37.5	37.5	37.4														0	6	2	0	0	0	0	0	0
1	idiopatisk	48	SWB	2	2	6	2	5	3	1	1	39.3	1	0	38.2	37.7	37.4	37.5	37.2	37.4	37.4	37.4	37.2	37.5	37.4									0	11	2	2	0	0	0	0	0	0	0	0	0	0
1	idiopatisk	49	SWB	2	2	2	1	9	1	0	1	40	1	1	38.5	38.5	39	37.8	37.5	37.4	37.6	37.7	38.6	37.6	37.6	38.1	37.9	37.2						3	14	2	1	0	0	0	0	0	0	0	0	0	0	0	0
1	idiopatisk	50	welsh mountain	3	2	11	3	9	0	0	1	39.7	1	1	38.7	39	38	37.6	37.2	37.3	37.3	36.7												1	8	1	1	0	1	0	0	0	0	0
1	idiopatisk	52	isl hst	4	1	10	2	10	1	2	1	41.2	1	1	39.7	38.5	37.3	37.2	37.9	37.5														0	6	0	0	3	0	0	0	0
1	idiopatisk	53	swb	2	1	13	3	11	0	0	1	39.5	1	0	38.2	38.8	37.6	37.6	37.5	37.2	37.3													1	8	2	1	0	0	0	0	0	0	0
1	idiopatisk	54	isl hst	4	2	11	3	11	0	0	1	40	1	0	38	37.8	38	37.9	37.6	37.9	37.9	37.6												0	8	1	1	0	0	0	0	0	0	0
1	idiopatisk	55	fullblod	5	2	8	2	11	0	0	0	39.9	1	1	40	39.1	38.1	37	37.6	37	37.2	37.2	37.2	37.1	37.1	37.3								1	11	2	0	1	0	0	0	0	0	0	0	0	0	0
1	idiopatisk	56	varmblodig travare	7	1	17	4	6	1	0	1	missing	2	0	38.1	38.7	38.1	37.6	37.3	37.3	37.5	37.2	36.9	37.3	37.4	37.3	37.2	37.3						1	14	2	1	1	0	0	0	1	1	1	0	0	0	0	0
1	idiopatisk	57	halvblod	2	1	10	2	12	3	0	0	39.7	1	0	38.4	38.5	37.5	38.1	37.8	37.4	37.6	37.5	37.9	37.8	37.7									1	11	1	0	3	2	0	0	0	0	0	0	0	0
2	idiopatisk	59	Övriga halvblod	2	1	18	4	9	3	0	0	unspecified fever	1	1	39.8	38.2	37.2	?	37	37.6	36.9	?	37.7	37.8	37.7	37.8								1	12	1	1	1	1	2	0	0	0	0	0	0	0	0
2	idiopatisk	60	QH	2	1	10	4	12	0	0	0	no fever	0	1	38.6	38.7	39	38.1	38	37.8	37.7													2	7	2	1	0	1	0	0	0	3	0	0
2	idiopatisk	61	Island	4	1	17	4	3	0	0	1	38.8	1	1	38.7	38	37.9	37.8	37.6	37.8	37.9	38.4	38.4	?	37.6	38.3	37.4	38	37.9					0	15	1	1	0	1	0	0	0	1	0	0	0	0	0
2	idiopatisk	62	SWB	2	2	2	1	12	1	0	1	38.7	1	0	37.1	?	37.2	37.7	?	37.7	37.3	?	?	?	?									0	11	2	1	0	0	0	0	0	0	0	0	0	0
2	idiopatisk	63	KWPN	2	1	11	3	9	1	0	1	39.5	1	0	38.1	38.2	37.7	37.7	37.4	37.8	37.4	37.6												0	8	1	0	0	0	0	0	0	0
2	idiopatisk	64	korsningsponny	3	2	10	2	10	3	0	1	40.3	1	1	38.5	38.2	37.2	37.2	38.7	37.3	37.7	37.7	37.5	37	37.3									1	11	1	0	0	0	0	0	0	0	0	0	0	0
2	idiopatisk	65	SWB	2	2	7	2	2	0	0	0	39	1	1	38.5	38	38.1	37.9	37.6															0	5	2	0	0	0	0	0
2	idiopatisk	66	SWB	2	1	8	2	10	0	0	1	38.8	1	0	38.3	37.8	38	37.2	37.9	37.9	?	?												0	8	1	1	1	0	0	1	0	0	0
2	idiopatisk	67	SWB	2	2	11	3	3	0	0	1	missing	2	0	36.1	37	37	37.3	37.2															0	5	1	0	0	0	0	0
2	idiopatisk	68	SWB	2	1	21	5	4	1	0	1	missing	2	0	37.4	37.5	37.5	36.9	36.3	36.9	37.8	37	37.1	37.5	37.4	37.6	37.2	37.5	37.4					0	15	2	1	1	1	1	0	1	0	1	0	1	1	1	0
2	idiopatisk	69	Island	4	1	4	1	2	1	0	1	39.5	1	1	39	37.3	38	37.9	37.9															0	5	1	1	0	0	0	0
2	idiopatisk	70	islandshäst	4	3	17	4	12	3	1	1	39.9	1	1	39.9	37.8	37.6	37.5	37.5	37.4	37.6	?	37.5	37.6										0	10	1	1	0	1	1	0	0	0	0	0	0
2	idiopatisk	71	sv halvblod	2	2	12	3	2	1	0	1	39.4	1	1	38.7	37.5	37.8	37.8	37.5	37.5	38.1	38.1	37.2	37.3										0	10	2	1	0	0	0	0	0	0	0	0	0
2	idiopatisk	72	welsh ponny	3	2	9	2	1	1	0	0	40	1	1	38.8	39	38.5	37.7																2	4	2	0	0	0	0
2	idiopatisk	73	hbl	2	2	13	3	5	3	0	1	>39	1	0	37.9	38.6	38	37.9	37.9	37.8	37.8													1	7	2	0	1	0	0	0	0	0
2	idiopatisk	74	missing	6	1	18	4	5	3	1	1	no fever	0	0	38.1	37.4	37.8	?	37.7	37	37.4													0	7	2	2	0	0	1	0	0	0
2	idiopatisk	75	sv halvblod	2	1	17	4	6	1	0	1	39	1	1	38.7	38.4	38.5	37.8	37.9	37.8	36													1	7	2	0	0	0	0	0	0
2	idiopatisk	76	ridponny	3	1	8	2	8	1	0	1	40	1	0	37.9	37.5	37.1	37.2																0	4	2	0	0	0	0
2	idiopatisk	77	hbl	2	1	21	5	10	3	0	1	missing	2	0	38.2	38	37.4	37.5	37.6	37.6	37.2	38.1	37.4	37.3	37.2	37.5	37.3							0	13	2	3	0	0	0	0	0	0	0	0	0	0	0	0
2	idiopatisk	78	kallblodstravare	1	2	25	5	11	1	0	1	40	1	0	37.4	37.8	37.8	37.7	37.6	37.7	37.7	37.3	?	37.5										0	10	1	0	1	0	0	0	0	0
2	idiopatisk	79	hbl	2	2	19	4	12	3	1	1	39.5	1	1	39.3	39.2	37.8	37.7	37.8	?	37.7	37.4	37.8	?	39.5	38.9	37.5	37.6	37.7					3	15	2	2	1	1	0	0	0	0	0	0	1	2	1	1
2	idiopatisk	80	hbl	2	2	15	3	12	3	0	1	missing	2	1	38.6	37.9	39.5	38.7	37.3	37.4	37.7	37.7	37.1	37.4	37.5	36.8	37.3	37.9						2	14	1	1	0	0	1	0	0	0	0	0	0	0	0	0
2	idiopatisk	81	hbl	2	2	18	4	3	3	0	1	39.4	1	0	feberfri	37.6	37	36.9	37.2	37.8	37.3	37.4	37.3	37.4	37	37.1	37.4	37.4	37.2	37.1	37.2			0	17	2	0	1	0	0	0	0	0	0	0	0	0	3	0
2	idiopatisk	82	hbl	2	1	9	2	4	3	0	1	missing	2	1	38.6	38.8	37.8	38	37.6	37.8	37.6	37.5	37.4	37.6	37.6									1	11	3	0	0	0	0	0	0	0	0	0	0	0	0
2	idiopatisk	83	frieser	1	1	9	2	6	3	0	0	feber till o från 11 d före ankomst, 38-40 grader	1	1	38.6	37.1	37.6	38.1	37.9	37.8	37.6	38	37.6	37.8										0	10	1	1	0	1	0	0	0	0	0	0	0	0
2	idiopatisk	84	Isl hst	4	1	2	1	7	3	0	1	missing	2	1	38.6	38.1	38.1	37.9	37.8															0	5	2	2	0	0	0	0
2	idiopatisk	85	ridponny	3	2	21	5	8	3	0	1	39	1	1	38.6	37.4	37.3	37.4	37.4	37.4	37.2													0	7	2	0	0	0	1	0	0	0
2	idiopatisk	87	hbl	2	2	15	3	10	1	0	1	missing	2	1	39.2	39.6	37.9	38	37.7	38.6	37.8	37.4	37.3	37.6	37.6	37.6	37.8	37.7	37.7	38	37.9	37.5		2	18	1	2	2	1	0	0	0	?	0	0	0	0	0	0
2	idiopatisk	88	NF	3	3	15	3	10	1	0	1	39.4	1	1	39	38.5	38.6	37.9	37.4	37.8	37.9	37.3	37.6	37.4	37.7	37.2	37.7	37.3	37.1					2	15	1	2	0	0	0	0	0	0	0	0	0	0	0	0
2	idiopatisk	89	ridponny	3	1	28	5	10	1	0	1	no fever	0	1	39	37.6	37.8	37.3	37.6	37.6	37.1	37.6	37.3	37.3	36.8	37.1	37.7							0	13	2	1	1	0	0	0	0	0	0	0	0	0	0	0
2	idiopatisk	90	sv halvblod	2	2	14	3	10	3	0	1	unspecified fever	1	0	37.8	37.9	37.9	37.6	37.4	37.2	36.8	37.6	37.8											0	9	1	1	0	1	0	0	0	0	0	0	0
2	idiopatisk	91	sv halvblod	2	1	2	1	11	1	2	2	unspecified fever	1	0	38	37.8	37.8	37.7	37.7	37.7	37.5	37.7												0	8	0	0	3	0	0	0	0	0	0
2	idiopatisk	92	SWB	2	1	12	3	4	3	0	0	39.5	1	1	38.5	38.4	38.5	38	37.4															1	5	1	1	1	1	1	1
2	idiopatisk	93	hbl	2	2	20	4	7	3	0	1	missing	2	1	38.7	38.1	37.3	37.5	37.4	37.6	37.4	37.7												0	8	2	2	0	0	1	0	1	1	0
2	idiopatisk	94	PRE	2	2	17	4	10	2	0	1	missing	2	0	37.8	37.7	38	37.4	37.9	37.3	37.8	37.5	37.7	37.6										0	10	2	1	1	0	1	0	0	0	0	0	0
2	idiopatisk	95	isl hst	4	1	10	2	7	1	0	1	38	2	0	38.4	38.7	37.6	37.4	37.7	37.5														1	6	0	1	0	1	0	0
2	idiopatisk	96	PRE	2	2	9	2	9	0	1	1	39	1	1	39	38.3	37.6	37.7	37.7	37.5	37.6	37.6	37.2											0	9	1	0	0	0	0	0	0	0	0	0
2	idiopatisk	97	isl hst	4	1	19	4	5	1	0	1	missing	2	0	37.5	37.8	37.6	37.3	37.2	37.3	37.5													0	7	2	1	0	0	0	0	0	0
2	idiopatisk	98	vbl travare	7	1	19	4	10	0	0	1	40	1	0	37.8	38.3	37.8																	0	3	1	1	1	1
2	idiopatisk	99	Am paint	2	1	12	3	10	0	0	1	38.7	1	0	38.1	37.5	37.2	37.6	37.3															0	5	2	1	0	0	0	0
3	idiopatisk	100	ponny	3	1	13	3	10	3	0	0	38,5-39,4 i 2 dgr	1	0	38	38.1	38.2	37.8	37.9	37.5	feberfri													0	7	1	1	1	1	0	0	0	0
3	idiopatisk	101	fullblod	5	2	11	3	9	3	0	1	missing	2	0	38.3	39.1	37.7	37.2																1	4	2	1	1	0	0
3	idiopatisk	102	vbl travare	7	2	19	4	1	3	0	1	39.4	1	1	38.5	37.3	37.1	37.3	37.4	37.1	37.3	37.3	37.7	37.3	37.3	37.8	37.5	37	36.9	36.8	37.4			0	17	1	0	1	1	1	1	0	0	0	?	0	?	?	0
3	idiopatisk	103	sv hbl	2	1	13	3	1	3	0	1	37.7	0	1	39.2	38.3	38.5	38.2	37.8	37.4	37.8	37.9	38.1	37.6	?	37.3	37.4	37.6						1	14	2	1	0	1	1	0	0	0	0	0	0	0	0	0
3	idiopatisk	104	Isl hst	4	1	12	3	12	3	0	1	39.3	1	2	?	38.7	37.9	37.8	37.9	38	37.8	37.3	37.8	37.8	37.8	37.7								1	12	1	1	1	0	0	0	0	0	0	0	0	0	0
3	idiopatisk	105	hbl	2	2	13	3	11	0	0	0	39	1	1	38.9	39.4	38	37.6	37.2	37.3	37	37.3	37.3	37.7	37.5	37.3	37.6	37.4	37.3	37.4	37.5	37.6		1	18	1	0	0	1	0	0	0	0	0	0	0	0	0	0
3	idiopatisk	106	korsningsponny	3	2	22	5	4	1	0	1	38.9	1	1	39.3		38.3	?	?	?	feberfri													0	7	1	1	1	2	1	0	0	0	0
3	idiopatisk	107	KWPN	2	1	14	3	12	3	0	1	missing	2	1	38.5	38	38	37.8	37.8	37.7	37.7	37.8												0	8	1	1	0	0	0	0	0	0	0
3	idiopatisk	108	isl häst	4	2	4	1	8	3	0	1	missing	2	0	38.2	38.2	?	38																0	4	2	0	0	2	0	0
3	idiopatisk	109	fullblod	5	2	8	2	7	0	0	1	>39	1	0	38.4	37.9	37.3	37.4	37.3	37.1	37.4	37.2	37.2	37.2	37.5	37.9								0	12	2	1	0	0	0	0	0	0	0	0	0	0	0	0
3	idiopatisk	110	isl häst	4	2	23	5	5	3	0	1	39.1	1	1	39.2	38.2	37.5	37.6	36.9															0	5	1	1	0	0	0	0
3	idiopatisk	111	fjording	1	3	4	1	11	3	0	1	39.6	1	1	38.5	38.3	37.9	37.8	38.1															0	5	2	1	1	0	0	0
3	idiopatisk	112	hbl	2	2	10	2	6	3	0	0	missing	2	1	38.5	37.8	40	37.3	37.3	37.6														1	6	1	1	0	1	0	0	0
3	idiopatisk	113	hbl	2	3	23	5	5	3	0	1	39	1	0	37.9	37.3	37.6	37.5															peritonit d3	0	4	2	1	0	0	0
3	idiopatisk	114	Haflinger	1	1	10	2	4	3	3	2	missing	2	0	37.9	38.4	38.2	37.8	37.7	37.8	37.9	37.8	38	38	37.8	38	37.9							0	13	3	0	0	0	0	0	0	0	0	0	0	0	0	0
3	idiopatisk	115	isl häst	4	3	8	2	12	0	0	1	39.6	1	0	38.2	39.2	38	38																1	3	1	1	1	0
2	nsii	116	Imp. ponny	3	2	6	2	12	1	0	0	unspecified fever	1	1	38.5	37.3	38.2	37.9	37.7	38														0	6	2	0	3	3	2	3	3
2	nsii	117	hbl	2	2	10	2	12	0	0	1	39.5	1	0	feberfri		37.2	38.1	37.6	37.6	37.3	37.2	37.7											0	9	2	1	3	?	0	0	0	0	0	2
2	nsii	118	isl hst	4	2	9	2	11	1	0	1	missing	2	0	37.3	37.3	37.3	37.8	38.1	38	37.7	37.5	38	37.9	37.8	37.5	37.9	37.7						0	13	2	1	1	1	1	2	1	0	0	0	0	0	0	0
2	nsii	119	SWB	2	1	2	1	1	3	0	1	missing	2	0	37.2	38.3	37.8	37.6	37.7	37.8	38	38.2	37.9	37.7	37.1									0	14	2	1	3	1	1	0	0	0	0	0	0	0	0	0
2	nsii	120	missing	6	2	6	2	2	1	0	1	missing	2	0	37.8		37.9	37.8	37.6	37.3	37.8	37.8	37.8	37.7	38.1	37.8	37.7	38*	38	38.1	39.4	39,6		5	27	2	1	2	2	0	0	0	1	0	1	2	0	0	0
2	nsii	121	SWB	2	1	12	2	12	0	0	1	missing	2	0	37.8																			0	1	1	3
2	nsii	122	SWB	2	1	10	2	10	1	0	1	missing	2	1	39																			1 (0 efter ankomst, avl)	1	2	3
2	nsii	123	Oldenburgare	2	3	19	3	10	1	0	1	no fever	0	0	37.9	38.3	37.7	37.5	37.1	37.7	38.1	37	37.3	38	37.4									0	11	2	3	3	3	0	1	0	1	0	0	0	0
1	nsii	124	okänd	6	2	14	3	1	0	0	1	39.3	1	0	37.8	37.7	37.4	37.5	37.3	37.4	38.6	37.9	37.3	37.4	37.3	37.2	37.4	37.4	37.4					1	15	2	1	0	1	0	2	2	0	0	0	0	0	0	0
1	nsii	125	QH	2	2	16	4	2	0	0	1	39	1	0	37	37.6	38	37.2	37.5															0	5	2	3	3	1	1	2	1
1	nsii	126	fjording	1	1	21	5	4	0	0	0	38.7	1	0	38.1	38.5																		1	2	1	1	1
1	nsii	127	halvblod	2	2	10	2	2	1	0	0	40.2	1	0	37.4	38.8																		1	2	2	1	1
1	nsii	128	tinker	1	2	15	3	2	0	2	1	39.1	1	0	37.6	39																		1	2	2	1	1
1	nsii	129	arab	8	2	10	2	12	0	0	1	39.2	1	0	37.7	37.6	37.4																	0	3	2	1	1	3
1	nsii	130	swb	2	2	17	4	1	0	0	1	40	1	1	38.5	37.6	38.8	38.3	37.8															1	5	2	1	0	1	2	2
1	nsii	131	swb	2	1	10	2	1	0	0	1	38.9	1	0	37.7	38.9	38.2	37.5	38.7															2	5	1	1	1	2	1	2
1	nsii	132	swb	2	2	5	1	1	1	0	0	39	1	0	37.7	37.6	39.2	39,5																2	4	2	0	0	1	1
1	nsii	133	irish cob	1	2	11	3	2	1	1	1	40	1	0	37.7	39.7	39.3	39.3	39.7															4	5	1	0	0	1	1	1
3	nsii	134	hbl	2	2	18	4	3	3	0	1	missing	2	0	38	39.1	38.3	?	37.8	37.9	37.6	37.4	38.2	38	37.4	37.4	37.9	37.5	37.8					1	15	1	0	1	3	0	0	0	0	0	0	1	0	0	0
3	nsii	135	morgan	2	1	13	3	12	3	0	1	missing	2	1	38.6	39.3	38.5	38.3	39.6	37.7	37.6	38.8	39,7	39.5	38.8	38.4	39.2	38.8	37.7				sårinfd9	9	15	2	1	1	0	0	0	0	0	1	1	1	1	1	1
2	unknown	136	SWB	2	1	1	1	1	2	1	0	missing	2	1	38.6		37.7		38	37.7	37.4													0	7	2	2	0	0	0	0	0	0
2	unknown	137	American Paint	2	2	19	4	10	0	1	1	missing	2	0	37.1	?	37.6	37.4	37.2															0	5	2	1	0	0	0	0
2	unknown	138	sv halvblod	2	2	14	3	9	0	1	1	missing	2	0	ua (ospec)	38.8	37.8	38	38.1	37.8	37.7	37.7												1	3	2	0	0	0	0	0	0	0	0
2	unknown	139	vbl travare	7	1	15	3	1	0	0	0	missing	2	0	feberfri	38.1	36.8																	0	12	1	1	0	1
2	unknown	140	morgan	2	1	17	4	11	3	0	0	39.5	1	0	37.4	39	37.9	37.8	38.1	37.7	37.7	37.9	37.7	37.2	37.8	37.5	37.6	37.7	37.6	37.4	37.7	37.5		1	15	2	1	0	0	0	0	0	0	0	1	0	0	0	0
2	unknown	141	korsning angloarab	2	2			8	0	0	1	38.9	1	0	37.8	37.5	38.1	37.6	37.2	37.4	37.6	36.9	37.4	37.8	37.7	37.1	36.9	37.8	37.5	36.9	37.4	37.4		0	26	1	1	0	0	0	0	0	0	0	0	0	0	0	0
2	unknown	142	missing	6	1	8	2	9	1	0	1	missing	2	0	37.8	37.7	37.9	37.8	37.4	?	37.5	feberfri	37.7	37.2	37.7	37.3								0	18	2	0	0	0	2	0	0	2	0	0	0	0	0
2	unknown	143	imp ponny	3	2	8	2	3	1	0	1	missing	2	1	38.7			38.1	37.8	37.8	37.6	37.7	37.4	37.5	37.9	37.8	37.7	37.6	37.3	37.5				0	16	2	1	0	0	1	0	1	0	0	0	0	0	1	1
2	unknown	144	Övr hbl	2	1	10	2	1	2	0	1	missing	2	2		37.7	37.7	37.3	37.8	37.2	37.4	37.6	37.6	37.2										0	11	2	3	2	0	0	0	0	0	0	0	0	0
2	unknown	145	NF	3	2	32	5	2	0	0	0	39	1	0	38	37.4	37.5	37.5	37.3	37.6														0	6	1	1	1	2	0	0	0
1	unknown	146	eng fullblod	5	1	13	3	4	2	0	1	missing	2	1	39.3	37.4	37.6																	0	3	1	1	0	0
1	unknown	147	PRE	2	3	18	4	11	1	0	1	40	1	0	37.8	37.6	37.6	37.5	37.6	37.6	37.3													1	7	2	1	0	0	0	0	0	0
1	unknown	148	holl hbl	2	2	16	4	12	0	0	1	39.9	1	1	38.8	37.9	38.6	37.6																1	4	1	1	0	1	2
1	unknown	149	sv ridponny	3	2	15	3	11	0	0	0	39	1	0	37.9	37.8	37.6	37.7	37.6	37	37.5	37.7	37.5	37.3	37.4									0	11	2	0	0	0	0	0	0	0	0	0	0	0
2	unknown	150	Eng fullblod	5	1	3	1	12	3	0	0	40.4	1	0	37.7	38.5	38.8	38	37.9															2	5	2	3	0	0	2	1
														16
																																		0	5	0	1	0	0	0
																																		0	2	2	1	1
[truncated: 62 more columns]
